# Supplementary material for: Expression of Concern: Ubiquitination and Degradation of Ribonucleotide Reductase M1 by the Polycomb Group Proteins RNF2 and Bmi1 and Cellular Response to Gemcitabine
Source: PLoS One. 2025 Nov 4;20(11):e0335988. doi: 10.1371/journal.pone.0335988 (PMC12585005; doi:10.1371/journal.pone.0335988)
Supplement: S1 File — (XLSX) [file pone.0335988.s001.xlsx]

## Sheet: Sheet1
Spearman Rank Order Correlation	Age [year]	Size Dim #1	PY Smoking	R1-6 060517 Nuclear AQUAv12 TM	Chk1(total) 120821 Nuclear AQU	pChk1(S280) 120730 Nuclear AQU	pChk1(S296) 120730 Nuclear AQU	pChk1(S317) 120730 Nuclear AQU	pChk1(S345) 120821 Nuclear AQU	R1-E4138-C42 120308 Nuclear AQ	Bmi1 121220 Nuclear AQUA v2.3.
Correlation Coefficient Age [year]		0.0428	-0.0395	-0.00417	-0.0923	-0.0619	0.00347	-0.00727	0.0597	0.0978	0.0168
P Value		0.561	0.606	0.955	0.21	0.401	0.962	0.921	0.418	0.2	0.82
Number of Samples		187	173	187	186	186	186	186	186	173	185
Size Dim #1			-0.012	-0.156	0.126	-0.0615	-0.0617	-0.189	0.015	-0.136	-0.0111
			0.875	0.0326	0.0865	0.404	0.403	0.01	0.839	0.0746	0.881
			173	187	186	186	186	186	186	173	185
PY Smoking				-0.0504	-0.0561	0.0378	-0.102	-0.0226	-0.0523	-0.183	-0.00351
				0.509	0.465	0.622	0.182	0.769	0.495	0.0205	0.964
				173	172	172	172	172	172	161	171
R1-6 060517 Nuclear AQUAv12 TM					-0.0919	0.17	0.157	0.0529	-0.232	0.241	0.0936
					0.212	0.0202	0.0319	0.473	0.00147	0.00145	0.205
					186	186	186	186	186	173	185
Chk1(total) 120821 Nuclear AQU						-0.182	-0.0407	-0.418	0.349	-0.229	-0.137
						0.0129	0.581	0	0	0.00256	0.0628
						186	186	186	186	172	185
pChk1(S280) 120730 Nuclear AQU							0.388	0.302	0.0422	0.155	0.166
							0	0	0.567	0.0426	0.0241
							186	186	186	172	185
pChk1(S296) 120730 Nuclear AQU								0.199	-0.036	0.198	0.0196
								0.00663	0.625	0.00936	0.791
								186	186	172	185
pChk1(S317) 120730 Nuclear AQU									-0.245	0.366	0.0612
									0	0	0.408
									186	172	185
pChk1(S345) 120821 Nuclear AQU										-0.077	-0.0809
										0.315	0.273
										172	185
R1-E4138-C42 120308 Nuclear AQ											0.19
											0.013
											171
N=	187	187	187	187	187	187	187	187	187	187	187
Missing Data=	0	0	14	0	1	1	1	1	1	14	2
Min=	45.885	0.5	0	8.32	293.145	119.22	97.722	65.613	63.92	2303.94	179.132
Max=	84.37	10.8	300	96.234	10018.9	421.234	388.18	293.22	2716.34	14770.3	8240.91
Median=	70.403	2.9	50	40.515	1214.67	210.026	187.413	115.825	267.316	6293.22	2295.08
Mean=	69.38	3.356	55.829	43.172	2113.5	213.827	193.333	120.886	340.16	6626.8	2771.44
				N, Median, Range	N, Median, Range	N, Median, Range	N, Median, Range	N, Median, Range	N, Median, Range	N, Median, Range	N, Median, Range
Sex, male				101, 40.2	100, 1161.3	100, 213.4	100, 186.1	100, 114.4	100, 256.3	91, 6071.3	100, 2136.4
female				86, 41.1	86, 1238.2	86, 203.6	86, 188.2	86, 117.1	86, 269.8	82, 6551.3	85, 2552.0
Wilcoxon rank-sum p-value				0.949	0.485	0.475	0.637	0.515	0.832	0.493	0.183
Smoking Status, never				11, 40.0	11, 960.7	11, 196.5	11, 195.6	11, 115.9	11, 275.4	11, 6798.2	11, 2065.3
former				113, 40.6	113, 1314.1	113, 208.8	113, 185.8	113, 116.2	113, 246.7	104, 6596.8	112, 2293.8
current				49, 43.3	48, 1159.9	48, 215.9	48, 187.8	48, 115.4	48, 302.9	46, 5970.1	48, 2671.5
unknown				14, 35.0	14, 1193.1	14, 205.0	14, 180.2	14, 111.5	14, 277.3	11, 6798.2	14, 1936.5
Kruskal Wallis test p-value				0.131	0.996	0.409	0.55	0.848	0.65	0.051	0.482
Tumor Size, <2				60, 43.3	60, 955.1	60, 216.5	60, 186.5	60, 120.5	60, 260.1	54, 6612.7	55, 2363.4
>2 to <3				45, 43.0	44, 1205.9	44, 200.9	44, 195.9	44, 119.0	44, 260.6	43, 6328.1	43, 2304.7
>3 to <5				55, 38.7	55, 1438.9	55, 206.8	55, 185.5	55, 109.2	55, 267.0	50, 5786.3	55, 2363.4
>5 to <7				18, 35.9	18, 995.6	18, 206.1	18, 195.4	18, 110.3	18, 295.7	17, 6090.2	18, 2527.2
>7				9, 39.9	9, 2274.0	9, 209.9	9, 180.9	9, 116.5	9, 267.6	9, 5948.3	9, 2285.9
Kruskal Wallis test p-value				0.284	0.129	0.765	0.772	0.19	0.947	0.144	0.621
Histology, Adeno				96, 40.5	96, 1157.7	96, 203.7	96, 186.9	96, 118.4	96, 277.5	88, 6624.9	96, 2098.9
Squamous				68, 43.1	68, 1325.0	68, 214.3	68, 189.8	68, 114.6	68, 250.6	64, 5989.6	67, 2628.0
Large Cell				23, 38.3	22, 1248.5	22, 217.5	22, 180.8	22, 109.3	22, 255.2	21, 6733.3	22, 2278.0
Kruskal Wallis test p-value				0.743	0.311	0.689	0.587	0.29	0.81	0.26	0.184
Overall Survival, median, high				N=94, NR (>105)	N=93, 74.2	N=93, 80.8	N=93, 100.5	N=93, 87.4	N=93, 74.2	N=87, 77.9	N=93, 80.4
low				N=93, 62.2	N=93, 100.5	N=93, 74.2	N=93, 74.2	N=93, 61.4	N=93, 79.0	N=86, 62.2	N=92, 74.2
log rank p-value				0.024	0.138	0.427	0.081	0.035	0.609	0.024	0.553
